# Supplementary material for: Variation in Small Mammal Species Composition and the Occurrence of Parasitic Mites in Two Landscapes in a Scrub Typhus Endemic Region of Western Yunnan Province, China
Source: Ecol Evol. 2025 Oct 23;15(10):e72384. doi: 10.1002/ece3.72384 (PMC12547483; doi:10.1002/ece3.72384)
Supplement: Supplementary file 1 — Data S1: ece372384‐sup‐0001‐AppendixS1.xlsx. [file ECE3-15-e72384-s002.xlsx]

## Sheet: raw data
mamm_id	location	landscape	species	genus	order	sex	age	bodylength	taillength	hindlength	earlength	weight	mites	mitesnum
TC20220718003	North	Farmland	Rattus nitidus	Rattus	Rodentia	male	adult	179	23	38	22	165.7	0	0
TC20220718006	North	Farmland	Anourosorex squamipes	Anourosorex	Eulipotyphla	female	adult	11	11	14	7	24.1	0	0
TC20220718002	North	Farmland	Niviventer fulvescens	Niviventer	Rodentia	male	youth	91	133	27	20	28.4	0	0
TC20220718004	North	Farmland	Micromys minutus	Micromys	Rodentia	female	adult	71		15	11	11.7	0	0
TC20220718007	North	Farmland	Rattus nitidus	Rattus	Rodentia	male	adult	210	163	36	21	166	0	0
TC20220718008	North	Farmland	Micromys minutus	Micromys	Rodentia	male	adult	71	76	14		11.3	0	0
TC20220718001	North	Farmland	Rattus nitidus	Rattus	Rodentia	female	adult	161	171	34	19	124.4	0	0
TC20220718005	North	Farmland	Rattus nitidus	Rattus	Rodentia	female	adult	186	171	34	25	176.8	0	0
TC20220719009	North	Farmland	Niviventer fulvescens	Niviventer	Rodentia	female	adult	140	163	28	22	58.4	0	0
TC20220719011	North	Farmland	Rattus rattus	Rattus	Rodentia	female	adult	158	191	32	22	127.2	1	2
TC20220719012	North	Farmland	Apodemus draco	Apodemus	Rodentia	male	adult	150	109	23	16	25.7	0	0
TC20220719013	North	Farmland	Apodemus draco	Apodemus	Rodentia	male	adult	84	91	21	19	16.2	0	0
TC20220719014	North	Farmland	Crocidura suaveolens	Crocidura	Eulipotyphla	male	adult	67	45	11	6	7.4	0	0
TC20220719010	North	Farmland	Rattus nitidus	Rattus	Rodentia	female	adult	176	155	34	20	118.1	1	7
TC20220720039	North	Forest_edge	Niviventer fulvescens	Niviventer	Rodentia	female	adult	141	180	25		67.4	0	0
TC20220720024	North	Forest_edge	Rattus rattus	Rattus	Rodentia	male	sub-adult	125	155	31	22	77	0	0
TC20220720025	North	Forest_edge	Crocidura attenuata	Crocidura	Eulipotyphla	female	adult	79	73	15		9.2	0	0
TC20220720038	North	Forest_edge	Niviventer fulvescens	Niviventer	Rodentia	female	adult	142	167	27	21	72.7	1	1
TC20220720034	North	Forest_edge	Eothenomys miletus	Eothenomys	Rodentia	female	sub-adult	110	36	16	13	25.2	0	0
TC20220720035	North	Forest_edge	Mus pahari	Mus	Rodentia	male	adult	102	91	19		33.9	0	0
TC20220720036	North	Forest_edge	Niviventer fulvescens	Niviventer	Rodentia	female	adult	132	169	32	28	74	0	0
TC20220720037	North	Forest_edge	Eothenomys eleusis	Eothenomys	Rodentia	female	adult	110	41	18	15	31.2	0	0
TC20220720023	North	Forest_edge	Suncus murinus	Suncus	Eulipotyphla	male	adult	103	79	16	10	22.4	0	0
TC20220720026	North	Forest_edge	Mus pahari	Mus	Rodentia	female	adult	98	83	19		29.2	0	0
TC20220720027	North	Forest_edge	Rattus rattus	Rattus	Rodentia	female	adult	173	197	34	19	118.5	0	0
TC20220720028	North	Forest_edge	Mus pahari	Mus	Rodentia	male	adult	94	77	21	14	30.9	1	41
TC20220720029	North	Forest_edge	Rattus tanezumi	Rattus	Rodentia	female	adult	153	159	30	23	98.5	0	0
TC20220720030	North	Forest_edge	Mus pahari	Mus	Rodentia	female	adult	97	93	19	16	27.2	1	71
TC20220720031	North	Forest_edge	Mus pahari	Mus	Rodentia	male	adult	83	79	15	15	18.7	0	0
TC20220720032	North	Forest_edge	Mus pahari	Mus	Rodentia	female	adult	93	85	17	17	29.4	0	0
TC20220720033	North	Forest_edge	Crocidura attenuata	Crocidura	Eulipotyphla	female	adult	91	72	17	12	15.5	0	0
TC20220721058	East	Farmland	Rattus rattus	Rattus	Rodentia	male	adult	191	230	32	29	195.3	1	103
TC20220721059	East	Farmland	Niviventer fulvescens	Niviventer	Rodentia	male	adult	133	167	29	19	74.9	0	0
TC20220721060	East	Farmland	Anourosorex squamipes	Anourosorex	Eulipotyphla	male	adult	95	11	18	7	27.4	1	9
TC20220721061	East	Farmland	Rattus rattus	Rattus	Rodentia	female	adult	172	201	33	24	122.6	0	0
TC20220721062	East	Farmland	Rattus rattus	Rattus	Rodentia	female	adult	178	226	32	25	151.6	1	219
TC20220721063	East	Farmland	Rattus tanezumi	Rattus	Rodentia	female	adult	152	176	30	23	117.9	1	42
TC20220721064	East	Farmland	Rattus tanezumi	Rattus	Rodentia	female	adult	159	172	30	24	129.6	1	13
TC20220721068	East	Farmland	Niviventer fulvescens	Niviventer	Rodentia	female	adult	127	171	27	20	63.3	0	0
TC20220721040	East	Farmland	Niviventer fulvescens	Niviventer	Rodentia	female	adult	103	146	24	20	43.7	0	0
TC20220721041	East	Farmland	Crocidura attenuata	Crocidura	Eulipotyphla	female	adult	81	76	17	9	17.2	0	0
TC20220721042	East	Farmland	Mus pahari	Mus	Rodentia	male	adult	111	94	17		33.2	0	0
TC20220721043	East	Farmland	Niviventer fulvescens	Niviventer	Rodentia	male	adult	143	193	29	20	118	0	0
TC20220721044	East	Farmland	Crocidura dracula	Crocidura	Eulipotyphla	male	adult	101	82	19	10	25.2	0	0
TC20220721045	East	Farmland	Rattus tanezumi	Rattus	Rodentia	female	adult	171	172	33	24	113.4	1	16
TC20220721046	East	Farmland	Rattus tanezumi	Rattus	Rodentia	male	sub-adult	123	130	29	18	50.4	1	5
TC20220721069	East	Farmland	Niviventer fulvescens	Niviventer	Rodentia	male	adult	161	221	31	25	118.3	1	61
TC20220721073	East	Farmland	Rattus rattus	Rattus	Rodentia	female	youth	117		25		51.4	0	0
TC20220721047	East	Farmland	Rattus rattus	Rattus	Rodentia	female	adult	173	194	32	28	104	0	0
TC20220721048	East	Farmland	Rattus tanezumi	Rattus	Rodentia	female	adult	173	162	30	24	122.2	1	14
TC20220721065	East	Farmland	Rattus tanezumi	Rattus	Rodentia	male	adult	192	186	31	25	177.1	1	38
TC20220721066	East	Farmland	Rattus tanezumi	Rattus	Rodentia	male	adult	163	170	30		145.6	0	0
TC20220721067	East	Farmland	Niviventer fulvescens	Niviventer	Rodentia	male	sub-adult	113	151	24	18	49.7	0	0
TC20220721070	East	Farmland	Tupaia belangeri	Tupaia	Scandentia	male	adult	181	186	42	14	145.8	0	0
TC20220721071	East	Farmland	Eothenomys miletus	Eothenomys	Rodentia	male	adult	103	40	18	17	33.9	0	0
TC20220721072	East	Farmland	Tupaia belangeri	Tupaia	Scandentia	male	adult	171	203	38	13	139.8	0	0
TC20220721049	East	Farmland	Niviventer fulvescens	Niviventer	Rodentia	female	adult	147	181	28	20	97.8	1	12
TC20220721050	East	Farmland	Micromys minutus	Micromys	Rodentia	female	adult	64	71	15	11	6.9	0	0
TC20220721051	East	Farmland	Rattus rattus	Rattus	Rodentia	male	adult	181	184	36	23	114.7	1	126
TC20220721052	East	Farmland	Anourosorex squamipes	Anourosorex	Eulipotyphla	male	adult	93	12	15	8	25.1	0	0
TC20220721053	East	Farmland	Bandicota indica	Bandicota	Rodentia	female	adult	219	191	43	31	255.1	1	86
TC20220721054	East	Farmland	Anourosorex squamipes	Anourosorex	Eulipotyphla	male	adult	97	9	15	7	25.2	0	0
TC20220721055	East	Farmland	Rattus rattus	Rattus	Rodentia	male	adult	166	197	35	24	147.7	1	67
TC20220721056	East	Farmland	Rattus rattus	Rattus	Rodentia	male	adult	167	179	35	23	115.7	1	163
TC20220721057	East	Farmland	Niviventer fulvescens	Niviventer	Rodentia	female	adult	146		25	20	69.7	1	31
TC20220722087	East	Forest_edge	Rattus rattus	Rattus	Rodentia	male	adult	196	213	34	26	168.1	1	185
TC20220722088	East	Forest_edge	Rattus rattus	Rattus	Rodentia	female	adult	176	206	34	26	140.4	1	74
TC20220722089	East	Forest_edge	Rattus rattus	Rattus	Rodentia	female	adult	187	223	37	27	145	1	44
TC20220722090	East	Forest_edge	Crocidura dracula	Crocidura	Eulipotyphla	female	adult	83	66	14		14.9	0	0
TC20220722091	East	Forest_edge	Crocidura dracula	Crocidura	Eulipotyphla	male	adult	91	74	18	9	14.9	0	0
TC20220722092	East	Forest_edge	Rattus rattus	Rattus	Rodentia	male	adult	157	195	31	16	113.7	1	114
TC20220722105	East	Forest_edge	Rattus rattus	Rattus	Rodentia	male	adult	153	171	33	20	76.9	1	5
TC20220722106	East	Forest_edge	Rattus rattus	Rattus	Rodentia	female	adult	176	223	33	29	152	1	137
TC20220722110	East	Forest_edge	Mus pahari	Mus	Rodentia	female	adult	94	71	20		23.8	1	3
TC20220722111	East	Forest_edge	Mus pahari	Mus	Rodentia	male	adult			21	9.1	15.5	0	0
TC20220722112	East	Forest_edge	Suncus murinus	Suncus	Eulipotyphla	male	adult	96	83	17	11	23	0	0
TC20220722113	East	Forest_edge	Melogale moschata	Melogale	Carnivora	female	sub-adult	340	150	55	30	691.4	0	0
TC20220722080	East	Forest_edge	Rattus tanezumi	Rattus	Rodentia	female	adult	139	156	28	22	89.2	0	0
TC20220722081	East	Forest_edge	Mus pahari	Mus	Rodentia								0	0
TC20220722082	East	Forest_edge	Dacnomys millardi	Dacnomys	Rodentia	male	sub-adult	171	126	39	29	132.9	0	0
TC20220722083	East	Forest_edge	Rattus rattus	Rattus	Rodentia	female	adult	174	230	36	25	171.5	0	0
TC20220722084	East	Forest_edge	Rattus rattus	Rattus	Rodentia	female	adult	161	181	33	21	169	0	0
TC20220722085	East	Forest_edge	Mus pahari	Mus	Rodentia	male	adult	107	88	21	17	33.4	0	0
TC20220722086	East	Forest_edge	Rattus rattus	Rattus	Rodentia	male	adult	201	193	34	23	179	1	39
TC20220722097	East	Forest_edge	Mus pahari	Mus	Rodentia	female	adult	101	84	22		27.9	0	0
TC20220722098	East	Forest_edge	Mus pahari	Mus	Rodentia	female	adult	96	84	20	15	33	0	0
TC20220722099	East	Forest_edge	Dacnomys millardi	Dacnomys	Rodentia	female	sub-adult	136	121	39	25	105.9	0	0
TC20220722100	East	Forest_edge	Dacnomys millardi	Dacnomys	Rodentia	male	sub-adult	148	118	35	21	85.9	0	0
TC20220722101	East	Forest_edge	Rattus rattus	Rattus	Rodentia	female	adult	165	213	36	25	130.5	1	318
TC20220722102	East	Forest_edge	Crocidura dracula	Crocidura	Eulipotyphla	male	adult	90	87	15	9	19.1	0	0
TC20220722103	East	Forest_edge	Niviventer fulvescens	Niviventer	Rodentia	male	adult	158	184	30	14	88.2	0	0
TC20220722104	East	Forest_edge	Rattus tanezumi	Rattus	Rodentia	female	sub-adult	107	111	24		37.3	0	0
TC20220722093	East	Forest_edge	Rattus rattus	Rattus	Rodentia	male	adult	186	181	33	23	123.2	0	0
TC20220722094	East	Forest_edge	Rattus rattus	Rattus	Rodentia	female	sub-adult	149	143	32		63	0	0
TC20220722095	East	Forest_edge	Rattus rattus	Rattus	Rodentia	male	adult	189	260	31	15	162.1	1	48
TC20220722096	East	Forest_edge	Rattus rattus	Rattus	Rodentia	male	adult	158	167	29	21	85.8	0	0
TC20220722107	East	Forest_edge	Mus pahari	Mus	Rodentia	female	adult	108	113	19	15	34.4	1	1
TC20220722108	East	Forest_edge	Mus pahari	Mus	Rodentia	male	adult	103	96	22	15	26.4	1	28
TC20220722109	East	Forest_edge	Mus pahari	Mus	Rodentia	male	adult	100	93	20	15	31.3	0	0
TC20220723127	West	Farmland	Suncus murinus	Suncus	Eulipotyphla	male	adult	131	71	19	9	54.4	0	0
TC20220723128	West	Farmland	Mus pahari	Mus	Rodentia	male	adult	102	85	20	18	29.2	1	34
TC20220723129	West	Farmland	Crocidura dracula	Crocidura	Eulipotyphla	female	adult	91	62	14	10	18.3	0	0
TC20220723156	West	Farmland	Anourosorex squamipes	Anourosorex	Eulipotyphla	female	adult	107	8	16	9	27.5	0	0
TC20220723157	West	Farmland	Suncus murinus	Suncus	Eulipotyphla	female	adult	116	165	17	9	33.3	0	0
TC20220723158	West	Farmland	Rattus rattus	Rattus	Rodentia	male	sub-adult	131	136	29	20	63.5	0	0
TC20220723140	West	Farmland	Rattus rattus	Rattus	Rodentia	female	adult	151.2	224	30	20	152.7	1	3
TC20220723141	West	Farmland	Apodemus draco	Apodemus	Rodentia								0	0
TC20220723147	West	Farmland	Rattus nitidus	Rattus	Rodentia	male	adult	162	156	35	20	115.2	0	0
TC20220723148	West	Farmland	Rattus rattus	Rattus	Rodentia	male	sub-adult	129	112	29	18	56.1	0	0
TC20220723149	West	Farmland	Neotetracus sinensis	Neotetracus	Eulipotyphla	male	adult	103	65	26	18	42	1	137
TC20220723150	West	Farmland	Rattus nitidus	Rattus	Rodentia	male	adult	181	159	35	20	139	1	11
TC20220723151	West	Farmland	Rattus tanezumi	Rattus	Rodentia	female	adult	166	181	34	25	169	0	0
TC20220723152	West	Farmland	Rattus tanezumi	Rattus	Rodentia	female	adult	151	154	27	20	88.3	0	0
TC20220723153	West	Farmland	Neotetracus sinensis	Neotetracus	Eulipotyphla	male	adult	124	66	24	20	57.5	1	1237
TC20220723154	West	Farmland	Rattus rattus	Rattus	Rodentia	male	adult	195	211	33	26	204.5	1	37
TC20220723155	West	Farmland	Eothenomys cachinus	Eothenomys	Rodentia	female	adult	103	42	17	13	30	0	0
TC20220723118	West	Farmland	Leopoldamys edwardsi	Leopoldamys	Rodentia	male	adult	246	262	46	30	371.8	0	0
TC20220723119	West	Farmland	Eothenomys cachinus	Eothenomys	Rodentia	female	adult	105	39	17	13	30	0	0
TC20220723120	West	Farmland	Neotetracus sinensis	Neotetracus	Eulipotyphla	male	adult	113	62	25	14	38.6	1	1
TC20220723121	West	Farmland	Mus pahari	Mus	Rodentia	male	adult	97	85	21	12	27.7	0	0
TC20220723122	West	Farmland	Anourosorex squamipes	Anourosorex	Eulipotyphla	male	adult	100	9	16	8	29.7	1	8
TC20220723123	West	Farmland	Neotetracus sinensis	Neotetracus	Eulipotyphla	female	adult	126	67	25	17	44.5	1	275
TC20220723124	West	Farmland	Rattus rattus	Rattus	Rodentia	male	adult	177	190	35	25	141.2	1	11
TC20220723125	West	Farmland	Rattus tanezumi	Rattus	Rodentia	female	adult	167	169	33	26	112	0	0
TC20220723126	West	Farmland	Rattus rattus	Rattus	Rodentia	male	adult	146	168	30	24	82.8	1	115
TC20220723142	West	Farmland	Anourosorex squamipes	Anourosorex	Eulipotyphla	female	adult	103	15	17	9	31.3	0	0
TC20220723143	West	Farmland	Rattus tanezumi	Rattus	Rodentia	male	adult	133	156	30	22	94.4	0	0
TC20220723144	West	Farmland	Rattus nitidus	Rattus	Rodentia	female	adult	173	161	32	22	131.1	1	39
TC20220723145	West	Farmland	Neotetracus sinensis	Neotetracus	Eulipotyphla	male	adult	133	60	25	17	49.5	1	411
TC20220723146	West	Farmland	Suncus murinus	Suncus	Eulipotyphla	male	adult	140	74	20	13	61.6	1	9
TC20220723159	West	Farmland	Rattus tanezumi	Rattus	Rodentia	female	adult	140	162	31			0	0
TC20220723160	West	Farmland	Rattus rattus	Rattus	Rodentia	female	sub-adult	153	180	28	24	85.4	1	90
TC20220723161	West	Farmland	Suncus murinus	Suncus	Eulipotyphla	female	adult	123	64	19	10	48.3	0	0
TC20220723130	West	Farmland	Rattus tanezumi	Rattus	Rodentia	male	adult	139	139	29	21	72.9	1	4
TC20220723131	West	Farmland	Crocidura attenuata	Crocidura	Eulipotyphla	male	adult	72	47	13	10	9.2	0	0
TC20220723132	West	Farmland	Suncus murinus	Suncus	Eulipotyphla	female	adult	127	62	20	10	39.3	0	0
TC20220723133	West	Farmland	Suncus murinus	Suncus	Eulipotyphla	male	adult	133	71	19	12	57.4	1	67
TC20220723134	West	Farmland	Suncus murinus	Suncus	Eulipotyphla	female	adult	127	69	18	10	35.8	0	0
TC20220723135	West	Farmland	Suncus murinus	Suncus	Eulipotyphla	male	adult	127	69	29	11	43.4	0	0
TC20220723136	West	Farmland	Suncus murinus	Suncus	Eulipotyphla	male	adult	131	69	19	9	57.4	0	0
TC20220723137	West	Farmland	Apodemus draco	Apodemus	Rodentia	male	adult	92	78	18	15	23.4	0	0
TC20220723138	West	Farmland	Suncus murinus	Suncus	Eulipotyphla	male	adult	127	79	11	10	58	0	0
TC20220723139	West	Farmland	Suncus murinus	Suncus	Eulipotyphla	female	adult	119	17	17	9	35.3	0	0
TC20220724176	West	Forest_edge	Suncus murinus	Suncus	Eulipotyphla	male	adult	132	72	20	10	51.2	0	0
TC20220724177	West	Forest_edge	Suncus murinus	Suncus	Eulipotyphla	female	sub-adult	107	58	19	11	25	0	0
TC20220724178	West	Forest_edge	Suncus murinus	Suncus	Eulipotyphla	female	sub-adult	108	52	17	10		0	0
TC20220724179	West	Forest_edge	Suncus murinus	Suncus	Eulipotyphla	female	adult	117	61	18	10	41.6	0	0
TC20220724180	West	Forest_edge	Rattus tanezumi	Rattus	Rodentia	female	adult	170	171	32	22	120.9	0	0
TC20220724181	West	Forest_edge	Rattus tanezumi	Rattus	Rodentia	female	adult	163		13	21	111.1	0	0
TC20220724182	West	Forest_edge	Suncus murinus	Suncus	Eulipotyphla	female	adult	126	16	19	11	40.5	0	0
TC20220724183	West	Forest_edge	Suncus murinus	Suncus	Eulipotyphla	male	adult	125	69	20	11	48	0	0
TC20220724195	West	Forest_edge	Suncus murinus	Suncus	Eulipotyphla	male	adult	123	72	21	10	44.8	0	0
TC20220724196	West	Forest_edge	Rattus tanezumi	Rattus	Rodentia	male	adult	143	169	30		100.2	0	0
TC20220724197	West	Forest_edge	Suncus murinus	Suncus	Eulipotyphla	female	adult	112	62	19	10	32.9	0	0
TC20220724198	West	Forest_edge	Suncus murinus	Suncus	Eulipotyphla	female	sub-adult	97	63	18	10	22.3	0	0
TC20220724184	West	Forest_edge	Suncus murinus	Suncus	Eulipotyphla	male	adult	125	67	19	11	55.1	0	0
TC20220724185	West	Forest_edge	Suncus murinus	Suncus	Eulipotyphla	female	adult	112	62	18	9	39.9	0	0
TC20220724186	West	Forest_edge	Rattus tanezumi	Rattus	Rodentia	male	youth	93	119	29	19	40.8	0	0
TC20220724187	West	Forest_edge	Suncus murinus	Suncus	Eulipotyphla	male	adult	127	60	17	11	44.9	0	0
TC20220724188	West	Forest_edge	Rattus tanezumi	Rattus	Rodentia	male	adult	141	150	31	21	92.5	0	0
TC20220724189	West	Forest_edge	Suncus murinus	Suncus	Eulipotyphla	male	adult	139	78	21	11	70	0	0
TC20220724190	West	Forest_edge	Suncus murinus	Suncus	Eulipotyphla	female	sub-adult	87	62	18	10	32.6	0	0
TC20220724191	West	Forest_edge	Suncus murinus	Suncus	Eulipotyphla	male	adult	121	69	21	11	56.8	0	0
TC20220724192	West	Forest_edge	Rattus tanezumi	Rattus	Rodentia	male	adult	179		33	23	159.6	0	0
TC20220724193	West	Forest_edge	Suncus murinus	Suncus	Eulipotyphla	female	adult	113	53	17	8	33.8	0	0
TC20220724194	West	Forest_edge	Rattus tanezumi	Rattus	Rodentia	female	youth	89	117	29	21	37.5	0	0
TC20220724215	West	Forest_edge	Rattus tanezumi	Rattus	Rodentia	male	adult	141	142	30	21	81.5	0	0
TC20220724216	West	Forest_edge	Rattus rattus	Rattus	Rodentia	female	sub-adult	141	176	33		77.1	0	0
TC20220724217	West	Forest_edge	Rattus rattus	Rattus	Rodentia	male	adult	142	173	31	22	82.7	0	0
TC20220724218	West	Forest_edge	Rattus tanezumi	Rattus	Rodentia	female	adult	157	183	32	21	127.3	0	0
TC20220724219	West	Forest_edge	Apodemus chevrieri	Apodemus	Rodentia	female	adult	108	81	22	25	35.9	0	0
TC20220724220	West	Forest_edge	Eothenomys cachinus	Eothenomys	Rodentia	female	adult	103	39	14	11	30.7	0	0
TC20220724221	West	Forest_edge	Rattus rattus	Rattus	Rodentia	male	adult	178	201	32	25	178.6	1	4
TC20220724222	West	Forest_edge	Niviventer fulvescens	Niviventer	Rodentia	male	adult	149		27	19	86.5	0	0
TC20220724223	West	Forest_edge	Mus pahari	Mus	Rodentia	female	youth						0	0
TC20220724224	West	Forest_edge	Rattus tanezumi	Rattus	Rodentia	male	adult	143	170	25	20	79.7	0	0
TC20220724225	West	Forest_edge	Mus pahari	Mus	Rodentia								0	0
TC20220724226	West	Forest_edge	Rattus rattus	Rattus	Rodentia	female	adult	179	228	34	24	171.9	0	0
TC20220724227	West	Forest_edge	Eothenomys eleusis	Eothenomys	Rodentia	female	adult	108	40	16	15	31.9	0	0
TC20220724228	West	Forest_edge	Rattus rattus	Rattus	Rodentia	male	adult	153	86	33	21	91.8	0	0
TC20220724229	West	Forest_edge	Rattus rattus	Rattus	Rodentia	female	adult	129	181	31	22	84.8	0	0
TC20220724230	West	Forest_edge	Mus pahari	Mus	Rodentia	male	adult	90	93	20		34.2	0	0
TC20220724199	West	Forest_edge	Suncus murinus	Suncus	Eulipotyphla	male	adult	133	71	21	11	53.6	0	0
TC20220724200	West	Forest_edge	Suncus murinus	Suncus	Eulipotyphla	male	adult	120	74	18	11	61.1	0	0
TC20220724201	West	Forest_edge	Suncus murinus	Suncus	Eulipotyphla	female	adult	129	69	16	10	46.6	0	0
TC20220724202	West	Forest_edge	Suncus murinus	Suncus	Eulipotyphla	male	sub-adult	97	60	16	9	20.5	0	0
TC20220724203	West	Forest_edge	Mus pahari	Mus	Rodentia	male	adult	97	96	20	15	24.7	0	0
TC20220724204	West	Forest_edge	Suncus murinus	Suncus	Eulipotyphla	female	adult	125	60	18	12	44.3	0	0
TC20220724205	West	Forest_edge	Suncus murinus	Suncus	Eulipotyphla	female	adult	91	85	21	15	39	0	0
TC20220724206	West	Forest_edge	Mus pahari	Mus	Rodentia	male	adult	97	81	19	18	28.3	0	0
TC20220724207	West	Forest_edge	Mus pahari	Mus	Rodentia	female	adult	121	65	20	11	27.1	0	0
TC20220724208	West	Forest_edge	Mus pahari	Mus	Rodentia	female	adult	112	60	19	9	35.9	0	0
TC20220724209	West	Forest_edge	Suncus murinus	Suncus	Eulipotyphla	female	adult	112	60	19	9	36.7	0	0
TC20220724170	West	Forest_edge	Rattus tanezumi	Rattus	Rodentia	male	adult	163	162	30	22	121.9	0	0
TC20220724171	West	Forest_edge	Suncus murinus	Suncus	Eulipotyphla	male	adult	141	71	21	12	59.8	0	0
TC20220724172	West	Forest_edge	Suncus murinus	Suncus	Eulipotyphla	female	adult	121	61	21	11	38.6	0	0
TC20220724173	West	Forest_edge	Suncus murinus	Suncus	Eulipotyphla	female	adult	116	66	18	9	36.5	0	0
TC20220724174	West	Forest_edge	Suncus murinus	Suncus	Eulipotyphla	male	adult	123	72	21	11	60.1	0	0
TC20220724175	West	Forest_edge	Suncus murinus	Suncus	Eulipotyphla	male	adult	131	81	23	10	57.2	0	0
TC20220724231	West	Forest_edge	Rattus tanezumi	Rattus	Rodentia	male	adult	171	179	30	23	141.5	0	0
TC20220724232	West	Forest_edge	Suncus murinus	Suncus	Eulipotyphla	female	adult	121	68	19	10	41.7	0	0
TC20220724233	West	Forest_edge	Suncus murinus	Suncus	Eulipotyphla	male	adult	132	63	19	9	52.4	0	0
TC20220724234	West	Forest_edge	Neotetracus sinensis	Neotetracus	Eulipotyphla	male	adult	118	63	24	4	40.7	0	0
TC20220724235	West	Forest_edge	Rattus rattus	Rattus	Rodentia	female	sub-adult	141	160	29		58.2	0	0
TC20220724210	West	Forest_edge	Leopoldamys edwardsi	Leopoldamys	Rodentia	male	sub-adult	146	171	40	29	81.4	0	0
TC20220724211	West	Forest_edge	Leopoldamys edwardsi	Leopoldamys	Rodentia	male	adult	240	270	46	32	402.2	1	93
TC20220724212	West	Forest_edge	Rattus tanezumi	Rattus	Rodentia	male	adult	148	150	30	21	89.3	1	2
TC20220724213	West	Forest_edge	Neotetracus sinensis	Neotetracus	Eulipotyphla	female	adult	111				41.9	0	0
TC20220724214	West	Forest_edge	Neotetracus sinensis	Neotetracus	Eulipotyphla	male	adult	116	58	23		38.3	0	0
TC20220725263	South	Farmland	Rattus tanezumi	Rattus	Rodentia	male	adult	169	174	30	21	102.4	1	115
TC20220725264	South	Farmland	Rattus rattus	Rattus	Rodentia	male	adult	184	191	30		137.6	1	292
TC20220725265	South	Farmland	Crocidura dracula	Crocidura	Eulipotyphla	male	sub-adult	91	84	17	13		1	10
TC20220725266	South	Farmland	Anourosorex squamipes	Anourosorex	Eulipotyphla	female	adult	97	8	16	9		0	0
TC20220725244	South	Farmland	Rattus rattus	Rattus	Rodentia	female	adult	149	191	29	20	92.8	1	121
TC20220725245	South	Farmland	Niviventer fulvescens	Niviventer	Rodentia	male	adult	131	142	29		55.3	0	0
TC20220725267	South	Farmland	Eothenomys miletus	Eothenomys	Rodentia	male	adult	112	39	15	13	29	0	0
TC20220725268	South	Farmland	Rattus tanezumi	Rattus	Rodentia	male	adult	184	186	30	24	152.1	1	244
TC20220725269	South	Farmland	Eothenomys eleusis	Eothenomys	Rodentia	female	adult	103	35	16	14	30	0	0
TC20220725270	South	Farmland	Niviventer confucianus	Niviventer	Rodentia	female	sub-adult	124	160	27	18	48.1	1	56
TC20220725271	South	Farmland	Eothenomys eleusis	Eothenomys	Rodentia	male	adult	102	34	14	15	28.5	0	0
TC20220725272	South	Farmland	Eothenomys eleusis	Eothenomys	Rodentia	female	adult	105	44	15	13	27.4	0	0
TC20220725273	South	Farmland	Niviventer confucianus	Niviventer	Rodentia	male	adult	144	171	29	20	66.1	1	31
TC20220725274	South	Farmland	Mus pahari	Mus	Rodentia	male	adult	91	81	18	14	19.4	0	0
TC20220725250	South	Farmland	Eothenomys miletus	Eothenomys	Rodentia	male	adult	115	38	17	12	31.7	0	0
TC20220725251	South	Farmland	Mus pahari	Mus	Rodentia	male	adult	91	61	17	16	23.5	0	0
TC20220725252	South	Farmland	Rattus rattus	Rattus	Rodentia	male	adult	167	169	33		102.2	1	171
TC20220725253	South	Farmland	Mus pahari	Mus	Rodentia	male	adult	103	93	21	14	28.8	0	0
TC20220725254	South	Farmland	Rattus tanezumi	Rattus	Rodentia	male	adult	164	146	32	24	110.3	1	37
TC20220725255	South	Farmland	Eothenomys miletus	Eothenomys	Rodentia	male	adult	112	27	17	13	27.3	0	0
TC20220725256	South	Farmland	Rattus rattus	Rattus	Rodentia	male	adult	170	202	33	24	144	1	61
TC20220725257	South	Farmland	Crocidura dracula	Crocidura	Eulipotyphla	female	adult	91	73	16	11	19.4	0	0
TC20220725275	South	Farmland	Mus pahari	Mus	Rodentia	male	adult	104	89	19	16	29.3	0	0
TC20220725276	South	Farmland	Rattus tanezumi	Rattus	Rodentia	male	adult	168	150	31		111.9	1	58
TC20220725258	South	Farmland	Rattus tanezumi	Rattus	Rodentia	female	adult	140	149	27	20	77.5	1	150
TC20220725259	South	Farmland	Crocidura dracula	Crocidura	Eulipotyphla	male	adult	99	90	17	10	22.2	1	32
TC20220725260	South	Farmland	Rattus tanezumi	Rattus	Rodentia	female	adult	144	147	30	21	86.6	1	147
TC20220725261	South	Farmland	Crocidura dracula	Crocidura	Eulipotyphla	female	adult						0	0
TC20220725262	South	Farmland	Rattus tanezumi	Rattus	Rodentia	male	adult	144	145	28	19	67.2	1	281
TC20220725242	South	Farmland	Crocidura dracula	Crocidura	Eulipotyphla	male	adult	101	88	20	9	23.9	1	77
TC20220725243	South	Farmland	Rattus tanezumi	Rattus	Rodentia	male	adult	163	165	30	22	123.7	1	211
TC20220725246	South	Farmland	Crocidura dracula	Crocidura	Eulipotyphla	male	adult	102	90	21	10	20.1	0	0
TC20220725247	South	Farmland	Crocidura dracula	Crocidura	Eulipotyphla	male	adult	107	93	20	11	25.5	0	0
TC20220725248	South	Farmland	Crocidura dracula	Crocidura	Eulipotyphla	male	adult	103	92	19	9	20.8	0	0
TC20220725249	South	Farmland	Rattus rattus	Rattus	Rodentia	female	adult	159	180	32	24	103.8	1	33
TC20220725277	South	Farmland	Rattus rattus	Rattus	Rodentia	female	adult	174	168	33		146.6	1	264
TC20220725278	South	Farmland	Crocidura dracula	Crocidura	Eulipotyphla	male	adult	99	83	19	10	22.6	1	65
TC20220725279	South	Farmland	Rattus tanezumi	Rattus	Rodentia	female	adult	164	173	29	25	112.4	1	6
TC20220725280	South	Farmland	Rattus tanezumi	Rattus	Rodentia	male	adult	158	159	28	21	108.1	1	22
TC20220725281	South	Farmland	Rattus tanezumi	Rattus	Rodentia	male	youth	109	101	24	20	38.2	0	0
TC20220725282	South	Farmland	Rattus tanezumi	Rattus	Rodentia	male	sub-adult	111	109	29	17	37.7	1	6
TC20220726302	South	Forest_edge	Suncus murinus	Suncus	Eulipotyphla	male	adult	98	96	18		22.3	0	0
TC20220726306	South	Forest_edge	Suncus murinus	Suncus	Eulipotyphla	male	adult	99	89	18	9	29	1	204
TC20220726289	South	Forest_edge	Rattus tanezumi	Rattus	Rodentia	female	adult	161	171	29	22	100.2	0	0
TC20220726313	South	Forest_edge	Rattus tanezumi	Rattus	Rodentia	male	adult	154	135	30	20	92.7	1	1
TC20220726303	South	Forest_edge	Crocidura dracula	Crocidura	Eulipotyphla	female	adult	91	84	16	10	18.3	0	0
TC20220726304	South	Forest_edge	Crocidura dracula	Crocidura	Eulipotyphla	female	adult	100	79	19	10	16.3	1	22
TC20220726305	South	Forest_edge	Rattus tanezumi	Rattus	Rodentia	male	adult	153	164	31	20	106.9	1	5
TC20220726307	South	Forest_edge	Crocidura dracula	Crocidura	Eulipotyphla	male	adult	93	84	18	8	20.1	1	131
TC20220726308	South	Forest_edge	Suncus murinus	Suncus	Eulipotyphla	male	adult	98	94	18	10	21.2	1	38
TC20220726309	South	Forest_edge	Anourosorex squamipes	Anourosorex	Eulipotyphla	male	adult	99	11	16	6	24.2	0	0
TC20220726310	South	Forest_edge	Rattus tanezumi	Rattus	Rodentia	male	adult	154	149	29	21	89.2	1	236
TC20220726311	South	Forest_edge	Mus pahari	Mus	Rodentia	male	adult	91	86	18		24.4	0	0
TC20220726312	South	Forest_edge	Rattus tanezumi	Rattus	Rodentia	male	adult	184	170	34	24	156.4	1	397
TC20220726301	South	Forest_edge	Rattus tanezumi	Rattus	Rodentia	female	adult	169	170	30	22	115.5	1	152
TC20220726293	South	Forest_edge	Crocidura dracula	Crocidura	Eulipotyphla	female	adult	101	82	16	11	18	1	4
TC20220726294	South	Forest_edge	Eothenomys miletus	Eothenomys	Rodentia	male	adult	115	26	16	11	32.6	1	100
TC20220726295	South	Forest_edge	Anourosorex squamipes	Anourosorex	Eulipotyphla	male	adult	101	10	16	7	27.3	0	0
TC20220726296	South	Forest_edge	Rattus nitidus	Rattus	Rodentia	female	adult	145	150	34		93.7	1	97
TC20220726297	South	Forest_edge	Rattus nitidus	Rattus	Rodentia	male	sub-adult	130	126	31	17	51.3	1	47
TC20220726298	South	Forest_edge	Suncus murinus	Suncus	Eulipotyphla	male	adult	110	90	19	11	26.2	1	102
TC20220726299	South	Forest_edge	Niviventer fulvescens	Niviventer	Rodentia	female	adult	148	166	27	18	65	1	30
TC20220726300	South	Forest_edge	Rattus tanezumi	Rattus	Rodentia	male	adult	179	169	31	21	106.3	1	84
TC20220726314	South	Forest_edge	Mus pahari	Mus	Rodentia								0	0
TC20220726315	South	Forest_edge	Crocidura dracula	Crocidura	Eulipotyphla	female	adult	91	68	14	9	15.7	1	84
TC20220726316	South	Forest_edge	Eothenomys eleusis	Eothenomys	Rodentia	female	adult		44				0	0
TC20220726317	South	Forest_edge	Suncus murinus	Suncus	Eulipotyphla	male	adult	91	83	17	8	20.6	1	130
TC20220726318	South	Forest_edge	Mus pahari	Mus	Rodentia	male	adult	97	87	20		23	0	0
TC20220726319	South	Forest_edge	Rattus rattus	Rattus	Rodentia	female	adult	183	234	30	26	176.6	1	432
TC20220726320	South	Forest_edge	Rattus tanezumi	Rattus	Rodentia	female	adult	153	149	27		90.9	1	48
TC20220726321	South	Forest_edge	Rattus rattus	Rattus	Rodentia	female	youth			24			0	0
